# Supplementary material for: Meropenem extraction by ex vivo extracorporeal life support circuits
Source: J Extra Corpor Technol. 2023 Dec 15;55(4):159–66. doi: 10.1051/ject/2023035 (PMC10723574; doi:10.1051/ject/2023035)
Supplement: Supplementary file 1 — Supplemental Table 1. Raw data from ECMO and CRRT circuits and controls. [file ject-55-159-s1.xlsx]

## Sheet: Sheet1
Circuit Type	Circuit #	Time (mins)	Concentration (ng/mL)
ECMO	1	1	30747.2
ECMO	1	5	30619.7
ECMO	1	15	29281.7
ECMO	1	30	27941.1
ECMO	1	60	28062.7
ECMO	1	120	24340
ECMO	1	180	21271
ECMO	1	240	20049.3
ECMO	1	480	13618.4
ECMO	1	720	9128.94
ECMO	1	1440	2531.41
ECMO	2	1	31564.3
ECMO	2	5	30947.8
ECMO	2	15	31512.3
ECMO	2	30	29659.2
ECMO	2	60	28696
ECMO	2	120	27024.3
ECMO	2	180	24592
ECMO	2	240	22368.5
ECMO	2	480	15229.3
ECMO	2	720	9325.65
ECMO	2	1440	2491.38
ECMO	3	1	37929.8
ECMO	3	5	37042.6
ECMO	3	15	37169.1
ECMO	3	30	35600.5
ECMO	3	60	36496.4
ECMO	3	120	33173.8
ECMO	3	180	31819
ECMO	3	240	30023.3
ECMO	3	480	24483.7
ECMO	3	720	19636.3
ECMO	3	1440	11299.8
ECMO	4	1	27294.5
ECMO	4	5	26397.7
ECMO	4	15	23726.2
ECMO	4	30	25925.4
ECMO	4	60	26390.6
ECMO	4	120	24366.3
ECMO	4	180	22426
ECMO	4	240	21137.4
ECMO	4	480	17568.6
ECMO	4	720	13721.7
ECMO	4	1440	7841
ECMO	5	1	26437.1
ECMO	5	5	26035
ECMO	5	15	26455.8
ECMO	5	30	25607.9
ECMO	5	60	22269.7
ECMO	5	120	25603.3
ECMO	5	180	25314.8
ECMO	5	240	23784.3
ECMO	5	480	20627.6
ECMO	5	720	18230.7
ECMO	5	1440	12060.7
ECMO	6	1	25227
ECMO	6	5	26150.9
ECMO	6	15	25740.2
ECMO	6	30	25828.2
ECMO	6	60	40856.6
ECMO	6	120	25026.2
ECMO	6	180	22886.9
ECMO	6	240	22469.9
ECMO	6	480	18420.1
ECMO	6	720	15556.4
ECMO	6	1440	9814.55
ECMO	7	1	29421
ECMO	7	5	29948.7
ECMO	7	15	29412.7
ECMO	7	30	29032.1
ECMO	7	60	29184.5
ECMO	7	120	27651.3
ECMO	7	180	26025.3
ECMO	7	240	26156.1
ECMO	7	480	22295.4
ECMO	7	720	19028.1
ECMO	7	1440	13277.3
ECMO	8	1	25407.7
ECMO	8	5	24783.1
ECMO	8	15	25089.9
ECMO	8	30	24950.7
ECMO	8	60	25239.3
ECMO	8	120	25215.3
ECMO	8	180	27562.8
ECMO	8	240	24375.2
ECMO	8	480	21393.3
ECMO	8	720	19589.2
ECMO	8	1440	13956.2
ECMO	9	1	23999.9
ECMO	9	5	25001
ECMO	9	15	27745.4
ECMO	9	30	39654.5
ECMO	9	60	20879.2
ECMO	9	120	21762.8
ECMO	9	180	22482.2
ECMO	9	240	18383
ECMO	9	480	19434.8
ECMO	9	720	18248.2
ECMO	9	1440	10166.8
CRRT	1	1	0
CRRT	1	5	47162.3
CRRT	1	15	24809.2
CRRT	1	30	10175.9
CRRT	1	60	1651.93
CRRT	1	120	147.605
CRRT	1	180	0
CRRT	1	240	0
CRRT	2	1	0
CRRT	2	5	53098.3
CRRT	2	15	29844.6
CRRT	2	30	19243.6
CRRT	2	60	8293.08
CRRT	2	120	1567.88
CRRT	3	1	0
CRRT	3	5	40435.8
CRRT	3	15	39817.6
CRRT	3	30	24329.5
CRRT	3	60	9503.6
CRRT	3	120	1469.66
CRRT	3	180	311.852
CRRT	3	240	74.7672
CRRT	3	360	0
CRRT	4	1	0
CRRT	4	5	44877.8
CRRT	4	15	27144.5
CRRT	4	30	12884.2
CRRT	4	60	5971.07
CRRT	4	120	1145.6
CRRT	4	180	331.158
CRRT	4	240	88.0124
CRRT	4	300	0
CRRT	4	360	0
Control	1	1	38324
Control	1	5	38327.1
Control	1	15	38494.4
Control	1	30	37812.6
Control	1	60	36541.5
Control	1	120	35001.2
Control	1	180	32159.2
Control	1	240	29484.7
Control	1	480	19899
Control	1	720	12995.8
Control	1	1440	3543.62
Control	2	1	37076.5
Control	2	5	38566.5
Control	2	15	38008.6
Control	2	30	38148.8
Control	2	60	36949.2
Control	2	120	34691.4
Control	2	180	30722.2
Control	2	240	29198.8
Control	2	480	19692.8
Control	2	720	12033.7
Control	2	1440	3136.44
Control	3	1	29065.3
Control	3	5	31007.3
Control	3	15	30906.3
Control	3	30	30862.8
Control	3	60	30169.9
Control	3	120	28809.4
Control	3	180	27702.2
Control	3	240	25155.6
Control	3	480	26840.3
Control	3	720	19768.8
Control	3	1440	13771.9
Control	4	1	154095
Control	4	5	189212
Control	4	15	178498
Control	4	30	173901
Control	4	60	157032
Control	4	120	161991
Control	4	180	148333
Control	4	240	140102
Control	4	360	96197.7
Control	5	1	72056.6
Control	5	5	70319.8
Control	5	15	70365.4
Control	5	30	71598.1
Control	5	60	65765.5
Control	5	120	64552.2
Control	6	1	106952
Control	6	5	126814
Control	6	15	143017
Control	6	30	136285
Control	6	60	131683
Control	6	120	135291
Control	6	180	125938
Control	6	240	108015
Control	6	360	103884
CRRT Hemofiltrate	1	1	187655
CRRT Hemofiltrate	1	5	40916.8
CRRT Hemofiltrate	1	15	30659.3
CRRT Hemofiltrate	1	30	11695.4
CRRT Hemofiltrate	1	60	2040.02
CRRT Hemofiltrate	1	120	143.623
CRRT Hemofiltrate	1	180	0
CRRT Hemofiltrate	1	240	0
CRRT Hemofiltrate	2	1	90465.7
CRRT Hemofiltrate	2	5	25048.7
CRRT Hemofiltrate	2	15	29145.1
CRRT Hemofiltrate	2	60	9357.81
CRRT Hemofiltrate	2	120	1799.34
CRRT Hemofiltrate	3	1	59123.3
CRRT Hemofiltrate	3	5	42234.6
CRRT Hemofiltrate	3	15	34148.1
CRRT Hemofiltrate	3	30	27095.4
CRRT Hemofiltrate	3	60	11237.7
CRRT Hemofiltrate	3	120	1529.39
CRRT Hemofiltrate	3	180	315.835
CRRT Hemofiltrate	3	240	65.8031
CRRT Hemofiltrate	3	360	0
CRRT Hemofiltrate	4	1	971.565
CRRT Hemofiltrate	4	5	28152.8
CRRT Hemofiltrate	4	15	26457.9
CRRT Hemofiltrate	4	30	10225
CRRT Hemofiltrate	4	60	6118.74
CRRT Hemofiltrate	4	120	1234.8
CRRT Hemofiltrate	4	180	336.329
CRRT Hemofiltrate	4	240	93.1487
CRRT Hemofiltrate	4	300	88.391
CRRT Hemofiltrate	4	360	0
